# Supplementary material for: Hormone Regulation Effect of Blue Light on Soybean Stem Internode Growth Based on the Grey Correlation Analysis Model
Source: Int J Mol Sci. 2025 May 6;26(9):4411. doi: 10.3390/ijms26094411 (PMC12072184; doi:10.3390/ijms26094411)
Supplement: Supplementary file 1 [file ijms-26-04411-s001.zip]

Archive with 4 entries (4 files):
- Fig.S1.jpg
- Supplementary material S1.pdf
- Supplementary material S2.pdf
- Supplementary Table S1.xlsx
