# Supplementary material for: Hormone Regulation Effect of Blue Light on Soybean Stem Internode Growth Based on the Grey Correlation Analysis Model
Source: Int J Mol Sci. 2025 May 6;26(9):4411. doi: 10.3390/ijms26094411 (PMC12072184; doi:10.3390/ijms26094411)
Supplement: Supplementary file 1 [file ijms-26-04411-s001.zip › Supplementary Table S1.xlsx]

## Sheet: Supplementary Table 1
Table S2 Effects of blue light treatment on hormone ratio of soybean stem
		GA3/IAA	GA3/BR	GA3/SA	GA3/JA	GA3/SLs	IAA/GA3	IAA/BR	IAA/SA	IAA/JA	IAA/SLs	BR/GA3	BR/IAA	BR/SA	BR/JA	BR/SLs
HN60	S	1.38±0.04b	6.83±0.20a	13.14±0.33a	3.25±0.08a	0.44±0.02a	0.73±0.02a	4.95±0.05a	9.53±0.07a	2.36±0.05a	0.32±0.00a	0.15±0.00a	0.20±0.00b	1.93±0.02a	0.48±0.01a	0.06±0.00a
	SB	1.52±0.01a	7.06±0.03a	9.48±0.08b	2.39±0.01b	0.32±0.00b	0.66±0.01b	4.66±0.05b	6.25±0.06b	1.57±0.02b	0.21±0.00b	0.14±0.00a	0.21±0.00a	1.34±0.01b	0.34±0.00b	0.05±0.00b
HN48	S	1.10±0.03a	7.44±0.35a	10.90±0.20a	5.09±0.03a	0.50±0.01a	0.91±0.02a	6.72±0.16a	9.90±0.10a	4.63±0.08a	0.46±0.01a	0.14±0.01a	0.15±0.00a	1.48±0.05a	0.70±0.03a	0.07±0.00a
	SB	1.11±0.01a	8.09±0.13a	6.29±0.09b	3.13±0.03b	0.35±0.01b	0.90±0.01a	7.28±0.05b	5.67±0.10b	2.82±0.02b	0.31±0.01b	0.12±0.00a	0.14±0.00b	0.78±0.02b	0.39±0.01b	0.04±0.00b
Note：S: Shade; SB: Blue light. Note: The different letters in the same column of each variety in the table indicate significant differences between treatments ( P < 0.05, n = 4 ). The measurements included two biological replicates and two technical replicates.
